# Supplementary material for: Radio(chemo)therapy in Elderly Patients with Esophageal Cancer: A Feasible Treatment with an Outcome Consistent with Younger Patients
Source: Front Oncol. 2014 May 12;4:100. doi: 10.3389/fonc.2014.00100 (PMC4026749; doi:10.3389/fonc.2014.00100)
Supplement: Figure S1 — Overall survival curve using Kaplan–Meier methods for elderly patients treated for esophageal and gastroesophageal cancer, with age <78 years (blue line) or >78 years (green line). [file Presentation1.ZIP]

Archive with 3 entries (3 files):
- Figure S1.tif
- Figure S2.tif
- Table S1.xlsx
