# Supplementary material for: Radio(chemo)therapy in Elderly Patients with Esophageal Cancer: A Feasible Treatment with an Outcome Consistent with Younger Patients
Source: Front Oncol. 2014 May 12;4:100. doi: 10.3389/fonc.2014.00100 (PMC4026749; doi:10.3389/fonc.2014.00100)
Supplement: Figure S1 — Overall survival curve using Kaplan–Meier methods for elderly patients treated for esophageal and gastroesophageal cancer, with age <78 years (blue line) or >78 years (green line). [file Presentation1.ZIP › Table S1.xlsx]

## Sheet: Feuil1
Supplementary Table 1 : Pathological findings after oesophagectomy
Patient n°	usTN	Pre-operative tumor size (mm)	ypTN	Postoperative tumor size (mm)	Pathological LN number
1	usT3N1	50	ypT0N0	0	0
2	usT3N1	50	ypT0N0	0	0
3	usT3N1	60	ypT0N0	0	0
4	usT3N1	80	ypT0N0	0	0
5	usT3N1	50	ypT1N0	25	0
6	usT3N1	31	ypT0N1	0	1
7	usT3N1	53	ypT2N1	X	6
8	usT2N1	70	ypT3N3	44	7
us TN : initial staging using echoendoscopy
ypTN : pathological staging after radiochemotherapy and surgery
LN : Lymph Node
X : data unknown
